# Supplementary material for: Construction of a Lectin–Glycan Interaction Network from Enterohemorrhagic Escherichia coli Strains by Multi-omics Analysis
Source: Int J Mol Sci. 2020 Apr 12;21(8):2681. doi: 10.3390/ijms21082681 (PMC7215717; doi:10.3390/ijms21082681)
Supplement: Supplementary file 1 [file ijms-21-02681-s001.zip]

Archive with 2 entries (2 files):
- Table S2.xlsx
- Table_S1.xlsx
