# Supplementary material for: Construction of a Lectin–Glycan Interaction Network from Enterohemorrhagic Escherichia coli Strains by Multi-omics Analysis
Source: Int J Mol Sci. 2020 Apr 12;21(8):2681. doi: 10.3390/ijms21082681 (PMC7215717; doi:10.3390/ijms21082681)
Supplement: Supplementary file 1 [file ijms-21-02681-s001.zip › Table S2.xlsx]

## Sheet: string_interactions
Table S2. PPI network information of Eae from the String database (version 11.0)
#node1	node2	node1_string_internal_id	node2_string_internal_id	node1_external_id	node2_external_id	neighborhood_on_chromosome	gene_fusion	phylogenetic_cooccurrence	homology	coexpression	experimentally_determined_interaction	database_annotated	automated_textmining	combined_score
ECs0712	ECs0711	10119322	10119321	155864.EDL933_0753	155864.EDL933_0752	0.796	0.882	0.785	0	0	0	0	0	0.994
Z1465	Z1464	10119945	10119944	155864.EDL933_1384	155864.EDL933_1383	0.826	0	0	0	0	0.8	0	0.31	0.973
Z0023	Z0022	10118595	10118594	155864.EDL933_0020	155864.EDL933_0019	0.831	0.03	0.785	0	0.06	0.176	0	0	0.968
Z1920	ECs1650	10120405	10120404	155864.EDL933_1850	155864.EDL933_1849	0.852	0	0.764	0	0.06	0	0	0.103	0.966
ureA1	ureD1	10120060	10120059	155864.EDL933_1503	155864.EDL933_1502	0.609	0	0.623	0	0.3	0.099	0	0.638	0.96
ECs0144	ECs0143	10118719	10118718	155864.EDL933_0144	155864.EDL933_0143	0.714	0.006	0.785	0	0.076	0.176	0	0	0.947
ompA	ompF	10119786	10119754	155864.EDL933_1224	155864.EDL933_1192	0	0	0.463	0	0.092	0.307	0	0.786	0.918
ECs0398	lacZ	10118976	10118975	155864.EDL933_0405	155864.EDL933_0404	0.544	0	0.2	0	0	0.084	0	0.721	0.894
ECs0144	Z0022	10118719	10118594	155864.EDL933_0144	155864.EDL933_0019	0.056	0.021	0.774	0	0.076	0.176	0	0	0.815
ECs0143	Z0023	10118718	10118595	155864.EDL933_0143	155864.EDL933_0020	0	0.008	0.778	0	0.058	0.176	0	0	0.812
eae	ECs1088	10123455	10119831	155864.EDL933_4947	155864.EDL933_1269	0	0	0.763	0	0	0	0	0	0.763
eae	ECs2189	10123455	10120605	155864.EDL933_4947	155864.EDL933_2050	0	0	0.763	0	0	0	0	0	0.763
eae	ECs1781	10123455	10120540	155864.EDL933_4947	155864.EDL933_1985	0	0	0.762	0	0	0	0	0	0.762
eae	ECs1560	10123455	10120314	155864.EDL933_4947	155864.EDL933_1759	0	0	0.744	0	0	0	0	0.067	0.75
ychP	AIG66770.1	10120481	10119137	155864.EDL933_1926	155864.EDL933_0566	0.378	0	0	0	0.059	0	0	0.592	0.74
hspQ	hha	10119796	10119106	155864.EDL933_1234	155864.EDL933_0535	0	0	0.737	0	0	0	0	0	0.737
Z1216	Z1210	10120148	10120139	155864.EDL933_1593	155864.EDL933_1582	0	0	0.724	0	0.052	0	0	0	0.727
AIG67329.1	AIG67320.1	10119696	10119687	155864.EDL933_1134	155864.EDL933_1121	0	0	0.724	0	0.052	0	0	0	0.727
Z1216	AIG67320.1	10120148	10119687	155864.EDL933_1593	155864.EDL933_1121	0	0	0.724	0	0.052	0	0	0	0.727
Z1210	AIG67329.1	10120139	10119696	155864.EDL933_1582	155864.EDL933_1134	0	0	0.724	0	0.052	0	0	0	0.727
ompA	phoE	10119786	10118847	155864.EDL933_1224	155864.EDL933_0274	0	0	0.437	0	0.065	0.307	0	0.262	0.695
AIG67774.1	Z1210	10120141	10120139	155864.EDL933_1584	155864.EDL933_1582	0.484	0	0.39	0	0	0	0	0	0.672
ECs1560	AIG67774.1	10120314	10120141	155864.EDL933_1759	155864.EDL933_1584	0	0	0.667	0	0	0	0	0	0.667
ECs1396	AIG67320.1	10119689	10119687	155864.EDL933_1123	155864.EDL933_1121	0.484	0	0.38	0	0	0	0	0	0.666
hspQ	phoE	10119796	10118847	155864.EDL933_1234	155864.EDL933_0274	0	0	0.649	0	0	0	0	0	0.649
ECs1560	ECs1396	10120314	10119689	155864.EDL933_1759	155864.EDL933_1123	0	0	0.648	0	0	0	0	0	0.648
AIG68267.1	AIG67572.1	10120634	10119939	155864.EDL933_2079	155864.EDL933_1378	0.064	0	0	0	0.637	0	0	0	0.645
AIG67572.1	ECs1117	10119939	10119861	155864.EDL933_1378	155864.EDL933_1299	0.064	0	0	0	0.637	0	0	0	0.645
terE	terD	10120096	10120095	155864.EDL933_1539	155864.EDL933_1538	0.631	0	0.785	0.972	0	0	0	0.621	0.645
Z1819	AIG67572.1	10120312	10119939	155864.EDL933_1757	155864.EDL933_1378	0.064	0	0	0	0.637	0	0	0	0.645
ECs1646	AIG67572.1	10120397	10119939	155864.EDL933_1842	155864.EDL933_1378	0.064	0	0	0	0.637	0	0	0	0.645
AIG67572.1	AIG67085.1	10119939	10119452	155864.EDL933_1378	155864.EDL933_0884	0.064	0	0	0	0.637	0	0	0	0.645
Z1226	Z1210	10120160	10120139	155864.EDL933_1605	155864.EDL933_1582	0	0	0.417	0	0	0	0	0.412	0.642
elfA	Z0023	10119764	10118595	155864.EDL933_1202	155864.EDL933_0020	0	0	0.58	0	0.052	0.171	0	0	0.641
Z2099	Z2098	10120594	10120593	155864.EDL933_2039	155864.EDL933_2038	0	0	0	0	0	0	0	0.621	0.621
eae	espF(U)	10123455	10119870	155864.EDL933_4947	155864.EDL933_1308	0	0	0	0	0	0	0	0.621	0.621
eae	iha	10123455	10120099	155864.EDL933_4947	155864.EDL933_1542	0	0	0	0	0	0	0	0.621	0.621
Z2098	Z2041	10120593	10120522	155864.EDL933_2038	155864.EDL933_1967	0	0	0	0	0	0	0	0.62	0.62
eae	Z1464	10123455	10119944	155864.EDL933_4947	155864.EDL933_1383	0	0	0	0	0	0	0	0.62	0.62
terE	ureD1	10120096	10120059	155864.EDL933_1539	155864.EDL933_1502	0	0	0	0	0	0	0	0.62	0.62
Z2099	Z2041	10120594	10120522	155864.EDL933_2039	155864.EDL933_1967	0	0	0	0	0	0	0	0.62	0.62
ompF	yafD	10119754	10118784	155864.EDL933_1192	155864.EDL933_0209	0	0	0.616	0	0	0	0	0	0.616
exoO	intO	10120517	10120516	155864.EDL933_1962	155864.EDL933_1961	0.42	0	0.334	0	0	0.086	0	0	0.616
phoE	yafD	10118847	10118784	155864.EDL933_0274	155864.EDL933_0209	0	0	0.613	0	0	0	0	0	0.613
lomW	ompF	10119975	10119754	155864.EDL933_1414	155864.EDL933_1192	0	0	0.507	0	0.057	0.176	0	0.09	0.604
phoA	phoE	10119014	10118847	155864.EDL933_0443	155864.EDL933_0274	0	0	0	0	0.061	0	0	0.59	0.599
ECs1751	araC	10120510	10118641	155864.EDL933_1955	155864.EDL933_0066	0	0	0	0	0.058	0	0	0.591	0.598
ompA	AIG66770.1	10119786	10119137	155864.EDL933_1224	155864.EDL933_0566	0.279	0	0	0	0	0	0	0.464	0.597
elfA	ECs0144	10119764	10118719	155864.EDL933_1202	155864.EDL933_0144	0	0	0.528	0	0.052	0.171	0	0	0.596
iha	espF(U)	10120099	10119870	155864.EDL933_1542	155864.EDL933_1308	0	0	0	0	0	0	0	0.595	0.595
AIG67572.1	AIG67341.1	10119939	10119708	155864.EDL933_1378	155864.EDL933_1146	0.09	0	0	0	0.567	0	0	0	0.589
Z1226	AIG67572.1	10120160	10119939	155864.EDL933_1605	155864.EDL933_1378	0.09	0	0	0	0.567	0	0	0	0.589
ECs1560	ECs1088	10120314	10119831	155864.EDL933_1759	155864.EDL933_1269	0	0	0.579	0	0	0	0	0	0.579
ompT	ompA	10120415	10119786	155864.EDL933_1860	155864.EDL933_1224	0	0	0	0	0.061	0.08	0	0.55	0.577
hspQ	ompF	10119796	10119754	155864.EDL933_1234	155864.EDL933_1192	0	0	0.576	0	0	0	0	0	0.576
ECs2189	ECs1560	10120605	10120314	155864.EDL933_2050	155864.EDL933_1759	0	0	0.57	0	0	0	0	0	0.57
elfA	ECs0143	10119764	10118718	155864.EDL933_1202	155864.EDL933_0143	0	0	0.487	0	0.056	0.172	0	0.049	0.567
hspQ	yafD	10119796	10118784	155864.EDL933_1234	155864.EDL933_0209	0	0	0.561	0	0.054	0	0	0	0.566
ECs1649	ECs1646	10120400	10120397	155864.EDL933_1845	155864.EDL933_1842	0.498	0	0.158	0	0.054	0	0	0	0.565
ECs1781	ECs1560	10120540	10120314	155864.EDL933_1985	155864.EDL933_1759	0	0	0.562	0	0	0	0	0	0.562
ECs1088	ybhD	10119831	10119410	155864.EDL933_1269	155864.EDL933_0842	0	0	0.561	0	0	0	0	0	0.561
ECs2189	ybhD	10120605	10119410	155864.EDL933_2050	155864.EDL933_0842	0	0	0.557	0	0	0	0	0	0.557
ECs1781	ybhD	10120540	10119410	155864.EDL933_1985	155864.EDL933_0842	0	0	0.556	0	0	0	0	0	0.556
ECs1560	Z1819	10120314	10120312	155864.EDL933_1759	155864.EDL933_1757	0.541	0	0	0	0.06	0	0	0	0.55
phoA	lacZ	10119014	10118975	155864.EDL933_0443	155864.EDL933_0404	0	0	0	0	0	0	0	0.549	0.549
hha	yafD	10119106	10118784	155864.EDL933_0535	155864.EDL933_0209	0	0	0.549	0	0	0	0	0	0.549
ybjE	hcp	10119576	10119575	155864.EDL933_1008	155864.EDL933_1007	0.518	0	0	0	0	0	0	0.093	0.544
ECs0398	araC	10118976	10118641	155864.EDL933_0405	155864.EDL933_0066	0	0	0	0	0	0	0	0.544	0.544
AIG68176.1	ECs1781	10120543	10120540	155864.EDL933_1988	155864.EDL933_1985	0.42	0	0.244	0	0	0	0	0	0.543
ECs2195	Z2099	10120596	10120594	155864.EDL933_2041	155864.EDL933_2039	0.541	0	0	0	0	0	0	0	0.541
ychP	ECs0948	10120481	10119566	155864.EDL933_1926	155864.EDL933_0998	0	0	0.537	0	0	0	0	0	0.537
eae	phoA	10123455	10119014	155864.EDL933_4947	155864.EDL933_0443	0	0	0	0	0.193	0	0	0.449	0.536
ureA1	phoA	10120060	10119014	155864.EDL933_1503	155864.EDL933_0443	0	0	0	0	0	0	0	0.535	0.535
ECs1650	csgA	10120404	10120172	155864.EDL933_1849	155864.EDL933_1617	0	0	0.533	0	0	0	0	0	0.533
elfA	Z0022	10119764	10118594	155864.EDL933_1202	155864.EDL933_0019	0	0	0.444	0	0.056	0.172	0	0.049	0.531
lomW	phoE	10119975	10118847	155864.EDL933_1414	155864.EDL933_0274	0	0	0.443	0	0.057	0.176	0	0	0.529
Z1920	csgA	10120405	10120172	155864.EDL933_1850	155864.EDL933_1617	0	0	0.526	0	0	0	0	0	0.526
ureA1	AIG66770.1	10120060	10119137	155864.EDL933_1503	155864.EDL933_0566	0	0	0	0	0	0	0	0.525	0.525
ompF	ECs0843	10119754	10119455	155864.EDL933_1192	155864.EDL933_0887	0	0	0.425	0	0.057	0.176	0	0.048	0.517
Z2041	terE	10120522	10120096	155864.EDL933_1967	155864.EDL933_1539	0	0	0	0	0	0	0	0.515	0.515
csgA	ecpA	10120172	10118897	155864.EDL933_1617	155864.EDL933_0324	0	0	0	0	0	0	0	0.515	0.515
AIG66770.1	phoA	10119137	10119014	155864.EDL933_0566	155864.EDL933_0443	0.043	0	0	0	0	0	0	0.512	0.513
ECs0843	AIG67085.1	10119455	10119452	155864.EDL933_0887	155864.EDL933_0884	0.436	0	0.159	0	0.054	0	0	0	0.512
elfA	ecpA	10119764	10118897	155864.EDL933_1202	155864.EDL933_0324	0	0	0	0	0	0	0	0.508	0.508
lomW	ompA	10119975	10119786	155864.EDL933_1414	155864.EDL933_1224	0	0	0.38	0	0.061	0.179	0	0.088	0.506
AIG68199.1	ompF	10120566	10119754	155864.EDL933_2011	155864.EDL933_1192	0	0	0.412	0	0.057	0.176	0	0	0.503
ECs1781	exoO	10120540	10120517	155864.EDL933_1985	155864.EDL933_1962	0	0	0.503	0	0	0	0	0	0.503
ECs1122	ompF	10119865	10119754	155864.EDL933_1303	155864.EDL933_1192	0	0	0.406	0	0.057	0.176	0	0	0.498
ECs2189	exoO	10120605	10120517	155864.EDL933_2050	155864.EDL933_1962	0	0	0.496	0	0	0	0	0	0.496
ECs1649	ompF	10120400	10119754	155864.EDL933_1845	155864.EDL933_1192	0	0	0.403	0	0.057	0.176	0	0	0.495
exoO	ECs1088	10120517	10119831	155864.EDL933_1962	155864.EDL933_1269	0	0	0.492	0	0	0	0	0	0.492
Z2041	ureD1	10120522	10120059	155864.EDL933_1967	155864.EDL933_1502	0	0	0	0	0	0	0	0.49	0.489
ECs1751	phoA	10120510	10119014	155864.EDL933_1955	155864.EDL933_0443	0	0	0	0	0	0	0	0.482	0.482
iha	ureD1	10120099	10120059	155864.EDL933_1542	155864.EDL933_1502	0	0	0	0	0	0	0	0.482	0.482
AIG67308.1	AIG66770.1	10119675	10119137	155864.EDL933_1109	155864.EDL933_0566	0.356	0	0	0	0	0	0	0.225	0.479
iha	terE	10120099	10120096	155864.EDL933_1542	155864.EDL933_1539	0	0	0	0	0	0	0	0.479	0.479
ECs1781	ECs1057	10120540	10119803	155864.EDL933_1985	155864.EDL933_1241	0	0	0.479	0	0	0	0	0	0.479
ECs1382	AIG66770.1	10120127	10119137	155864.EDL933_1570	155864.EDL933_0566	0.356	0	0	0	0	0	0	0.225	0.479
ompF	lacZ	10119754	10118975	155864.EDL933_1192	155864.EDL933_0404	0	0	0	0	0	0	0	0.477	0.477
exoO	AIG67561.1	10120517	10119928	155864.EDL933_1962	155864.EDL933_1367	0	0	0.464	0	0.06	0	0	0	0.474
AIG67561.1	ECs1057	10119928	10119803	155864.EDL933_1367	155864.EDL933_1241	0	0	0.463	0	0.06	0	0	0	0.473
ECs2189	ECs1057	10120605	10119803	155864.EDL933_2050	155864.EDL933_1241	0	0	0.472	0	0	0	0	0	0.472
ECs1088	ECs1057	10119831	10119803	155864.EDL933_1269	155864.EDL933_1241	0	0	0.467	0	0	0	0	0	0.467
eae	ompF	10123455	10119754	155864.EDL933_4947	155864.EDL933_1192	0	0	0.429	0	0.057	0	0	0.078	0.46
Z2060	ECs1776	10120539	10120535	155864.EDL933_1984	155864.EDL933_1980	0.342	0	0.176	0	0	0.08	0	0	0.458
lomW	eaeH	10119975	10118912	155864.EDL933_1414	155864.EDL933_0339	0	0	0.243	0	0	0.098	0	0.268	0.456
Z1226	Z1216	10120160	10120148	155864.EDL933_1605	155864.EDL933_1593	0	0	0.449	0	0	0	0	0	0.449
AIG67341.1	AIG67329.1	10119708	10119696	155864.EDL933_1146	155864.EDL933_1134	0	0	0.449	0	0	0	0	0	0.449
Z1226	AIG67329.1	10120160	10119696	155864.EDL933_1605	155864.EDL933_1134	0	0	0.449	0	0	0	0	0	0.449
Z1216	AIG67341.1	10120148	10119708	155864.EDL933_1593	155864.EDL933_1146	0	0	0.449	0	0	0	0	0	0.449
Z1926	ECs1650	10120410	10120404	155864.EDL933_1855	155864.EDL933_1849	0	0	0.446	0	0	0	0	0	0.446
eae	ECs1396	10123455	10119689	155864.EDL933_4947	155864.EDL933_1123	0	0	0.419	0	0	0	0	0.08	0.442
eae	AIG66770.1	10123455	10119137	155864.EDL933_4947	155864.EDL933_0566	0.358	0	0	0	0.05	0	0	0.156	0.44
lomW	yafD	10119975	10118784	155864.EDL933_1414	155864.EDL933_0209	0	0	0.435	0	0	0	0	0.051	0.44
eae	AIG67774.1	10123455	10120141	155864.EDL933_4947	155864.EDL933_1584	0	0	0.434	0	0	0	0	0	0.434
lomW	hspQ	10119975	10119796	155864.EDL933_1414	155864.EDL933_1234	0	0	0.432	0	0	0	0	0	0.432
ychP	phoE	10120481	10118847	155864.EDL933_1926	155864.EDL933_0274	0.043	0	0.424	0	0	0	0	0	0.425
ompF	eaeH	10119754	10118912	155864.EDL933_1192	155864.EDL933_0339	0	0	0.359	0	0	0	0	0.139	0.424
Z2098	AIG66770.1	10120593	10119137	155864.EDL933_2038	155864.EDL933_0566	0.093	0	0	0	0	0.184	0	0.282	0.422
ompT	ompF	10120415	10119754	155864.EDL933_1860	155864.EDL933_1192	0	0	0	0	0.053	0	0	0.412	0.419
ompT	ECs1560	10120415	10120314	155864.EDL933_1860	155864.EDL933_1759	0	0	0.315	0	0.186	0	0	0	0.418
AIG67341.1	AIG67320.1	10119708	10119687	155864.EDL933_1146	155864.EDL933_1121	0	0	0.417	0	0	0	0	0	0.417
Z1210	AIG67341.1	10120139	10119708	155864.EDL933_1582	155864.EDL933_1146	0	0	0.417	0	0	0	0	0	0.417
Z1226	AIG67320.1	10120160	10119687	155864.EDL933_1605	155864.EDL933_1121	0	0	0.417	0	0	0	0	0	0.417
csgA	iha	10120172	10120099	155864.EDL933_1617	155864.EDL933_1542	0	0	0	0	0	0	0	0.416	0.416
hha	phoE	10119106	10118847	155864.EDL933_0535	155864.EDL933_0274	0	0	0.415	0	0	0	0	0	0.415
iha	Z1120	10120099	10120042	155864.EDL933_1542	155864.EDL933_1481	0	0	0	0	0	0	0	0.414	0.414
eae	ureA1	10123455	10120060	155864.EDL933_4947	155864.EDL933_1503	0	0	0	0	0	0	0	0.412	0.412
Z1210	etp	10120139	10119882	155864.EDL933_1582	155864.EDL933_1320	0	0	0	0	0	0	0	0.41	0.41
intO	iha	10120516	10120099	155864.EDL933_1961	155864.EDL933_1542	0	0	0	0	0	0	0	0.41	0.41
eae	hlyE	10123455	10120431	155864.EDL933_4947	155864.EDL933_1876	0	0	0	0	0	0	0	0.41	0.41
eae	ybjE	10123455	10119576	155864.EDL933_4947	155864.EDL933_1008	0	0	0	0	0	0	0	0.41	0.41
iha	AIG67219.1	10120099	10119586	155864.EDL933_1542	155864.EDL933_1018	0	0	0	0	0	0	0	0.406	0.406
Z1866	iha	10120361	10120099	155864.EDL933_1806	155864.EDL933_1542	0	0	0	0	0	0	0	0.406	0.406
ychP	ompF	10120481	10119754	155864.EDL933_1926	155864.EDL933_1192	0.043	0	0.405	0	0	0	0	0	0.406
Z1920	ECs0280	10120405	10118857	155864.EDL933_1850	155864.EDL933_0284	0.062	0	0.38	0	0.06	0	0	0	0.405
AIG68267.1	AIG66770.1	10120634	10119137	155864.EDL933_2079	155864.EDL933_0566	0.252	0	0.2	0	0.061	0	0	0.066	0.404
Z1926	AIG67320.1	10120410	10119687	155864.EDL933_1855	155864.EDL933_1121	0	0	0.402	0	0	0	0	0	0.402
Z1926	Z1210	10120410	10120139	155864.EDL933_1855	155864.EDL933_1582	0	0	0.402	0	0	0	0	0	0.402
intO	wrbA	10120516	10119905	155864.EDL933_1961	155864.EDL933_1344	0	0	0	0	0	0	0	0.402	0.402
ychP	ampH	10120481	10119004	155864.EDL933_1926	155864.EDL933_0433	0	0	0.394	0	0.053	0	0	0	0.401
eae	etp	10123455	10119882	155864.EDL933_4947	155864.EDL933_1320	0	0	0	0	0	0	0	0.4	0.4
