# Supplementary material for: Construction of a Lectin–Glycan Interaction Network from Enterohemorrhagic Escherichia coli Strains by Multi-omics Analysis
Source: Int J Mol Sci. 2020 Apr 12;21(8):2681. doi: 10.3390/ijms21082681 (PMC7215717; doi:10.3390/ijms21082681)
Supplement: Supplementary file 1 [file ijms-21-02681-s001.zip › Table_S1.xlsx]

## Sheet: Sheet1
Table S1. Proteins identified by proteome analysis in the presence or absence of mucin
spot no.	Differences	Accession	Top	Sequence	MW(KDa)/PI	Character
	(mucin +)	number	score	coverage(%)		description(MS/MS)
5206	+	gi|15802070	59	19	21.3/5.6	superoxide dismutase
5601	+	gi|15803300	52	13	45.6/5.3	phosphopyruvate hydratase
7207	+	gi|9632521	78	27	13.4/5.9	hypothetical protein 933Wp55
7402	+	gi|15800839	52	21	15.2/7.9	DicA, regulator of DicB; encoded within cryptic prophage CP-933M
8203	+	gi|209919028	42	17	16.3/5.8	hypothetical protein ECSE_1837
505	-	gi|15801009	268	52	41.2/5.0	hypothetical protein Z1520
1205	-	gi|15800320	95	26	20.8/5.0	alkyl hydroperoxide reductase
						subunit C
1304	-	gi|15802355	80	25	29/6.2	cystine transporter subunit
1601	-	gi|15802359	129	30	48.1/4.8	flagellar capping protein
1703	-	gi|15801940	87	20	47.7/5.0	hypothetical protein Z6024
1806	-	gi|15804044	122	19	72.3/5.2	outer membrane heme/hemoglobin
						receptor
1807	-	gi|15804222	136	22	57.9/5.0	putative translocated intimin
						receptor protein
2201	-	gi|26248995	63	25	21.8/5.8	putative outer membrane protein
						of prophage
2304	-	gi|15802856	192	55	28.5/5.5	histidine-binding periplasmic
						protein of high-affinity histidine
						transport system
2603	-	gi|15799995	49	8	60.4/5.2	putative receptor
3201	-	gi|15800320	108	40	20.1/5.0	alkyl hydroperoxide reductase
						subunit C
3301	-	gi|15802355	175	44	29/6.2	cystine transporter subunit
3401	-	gi|15801391	73	17	35.5/5.6	outer membrane protease
3501	-	gi|15802508	82	11	48.9/5.1	6-phosphogluconate
						dehydrogenase
4211	-	gi|15800566	126	53	18.6/6.6	outer membrane protein X
4301	-	gi|15800618	72	38	27/5.8	arginine 3rd transport system
						periplasmic binding protein
4403	-	gi|161367594	77	24	33.9/5.5	high-affinity zinc transporter
						periplasmic component
5401	-	gi|15800816	114	27	37.2/6.0	outer membrane protein A
6301	-	gi|15800615	88	30	28.8/6.8	arginine 3rd transport system
						periplasmic binding protein
6403	-	gi|15800816	228	39	37.2/6.0	outer membrane protein A
6407	-	gi|15803199	48	13	36.2/5.9	glycine betaine transporter
						periplasmic subunit
9306	-	gi|15800563	75	23	27.1/8.4	glutamine ABC transporter
						periplasmic protein
1705	non-paired	gi|15804735	63	15	57.4/4.8	chaperonin GroEL
3403	non-paired	gi|15803460	155	30	41.2/5.1	phosphoglycerate kinase
5201	non-paired	gi|15801391	163	35	35.5/5.6	outer membrane protease
5403	non-paired	gi|15804570	75	17	43.4/5.2	elongation factor Tu
5503	non-paired	gi|15803300	105	21	45.6/5.3	phosphopyruvate hydratase
6801	non-paired	gi|10955344	159	15	141.8/6.4	EspP
7101	non-paired	gi|15802070	59	18	21.3/5.6	superoxide dismutase
7201	non-paired	gi|15800816	221	49	37.2/6.0	outer membrane protein A
7705	non-paired	gi|15801469	123	24	61/6.0	oligopeptide transport; periplasmic
						binding protein
7711	non-paired	gi|15804087	84	13	60.5/6.2	dipeptide transport protein
8002	non-paired	gi|15801009	105	38	15.7/6.2	hypothetical protein Z1520
